# Supplementary material for: Host Mucosal Niche and Rearing Environment Are Associated with Distinct Gut and Gill Microbiota of L. crocea (Larimichthys crocea)
Source: Vet Sci. 2026 Jul 19;13(7):710. doi: 10.3390/vetsci13070710 (PMC13419284; doi:10.3390/vetsci13070710)
Supplement: Supplementary file 1 [file vetsci-13-00710-s001.zip]

Archive with 2 entries (2 files):
- Supplementary Figure_Host niche and rearing environment are associated with dis-tinct gut and gill microbiota of L. crocea (Larimichthys crocea).pdf
- Supplementary Table_Host niche and rearing environment are associated with dis-tinct gut and gill microbiota of L. crocea (Larimichthys crocea).xlsx
