# Supplementary material for: Host Mucosal Niche and Rearing Environment Are Associated with Distinct Gut and Gill Microbiota of L. crocea (Larimichthys crocea)
Source: Vet Sci. 2026 Jul 19;13(7):710. doi: 10.3390/vetsci13070710 (PMC13419284; doi:10.3390/vetsci13070710)
Supplement: Supplementary file 1 [file vetsci-13-00710-s001.zip › Supplementary Table_Host niche and rearing environment are associated with dis-tinct gut and gill microbiota of L. crocea (Larimichthys crocea).xlsx]

## Sheet: Supplementary Table S1
Supplementary Table S1: Sampling information, physical, chemical parameters, nutrient table,biological context and Envfit analysis table of environmental variables associated with microbial community structure based on db-RDA													Biological Context
Sample_id	Group	Sampling_time (Y.M.D)	Sampling Location	Salinity (PSU)	Total_P	pH	PO4 (μmol/L)	NO3 (μmol/L)	NO2 (μmol/L)	NH4 (μmol/L)		Rearing system	Fish	Total length (cm)	Body length (cm)	Body weight (g)
NX_G_1	NX_G	2025.8.29	Ningxia China	6.24	0.44	8.14	0.382	0.228	0.467	1.069		Marine culture	1	24.5	22.3	185.5
NX_G_2	NX_G	2025.8.29	Ningxia China	6.24	0.44	8.14	0.382	0.228	0.467	1.069		Marine culture	2	22.5	19.6	126.8
NX_G_3	NX_G	2025.8.29	Ningxia China	6.24	0.44	8.14	0.382	0.228	0.467	1.069		Marine culture	3	23.3	20.6	118.6
NX_I_1	NX_I	2025.8.29	Ningxia China	6.24	0.44	8.14	0.382	0.228	0.467	1.069		Marine culture	4	20.6	17.6	95.2
NX_I_2	NX_I	2025.8.29	Ningxia China	6.24	0.44	8.14	0.382	0.228	0.467	1.069		Marine culture	5	23	20.4	121.5
NX_I_3	NX_I	2025.8.29	Ningxia China	6.24	0.44	8.14	0.382	0.228	0.467	1.069		Marine culture	6	21.6	19.4	104.5
NX_W_1	NX_W	2025.8.29	Ningxia China	6.24	0.44	8.14	0.382	0.228	0.467	1.069		Marine culture	7	22.6	19.6	124.3
NX_W_2	NX_W	2025.8.29	Ningxia China	6.24	0.44	8.14	0.382	0.228	0.467	1.069		Marine culture	8	24.9	21.7	125.6
NX_W_3	NX_W	2025.8.29	Ningxia China	6.24	0.44	8.14	0.382	0.228	0.467	1.069		Marine culture	9	22	19.2	120.3
ND_G_1	ND_G	2025.9.20	Ningde China	26.9	0.095	7.97	0.078	0.23	0.007	0.573		Saline-alkaline culture	1	22.6	21.2	133.84
ND_G_2	ND_G	2025.9.20	Ningde China	26.9	0.095	7.97	0.078	0.23	0.007	0.573		Saline-alkaline culture	2	22.9	21.8	165.62
ND_G_3	ND_G	2025.9.20	Ningde China	26.9	0.095	7.97	0.078	0.23	0.007	0.573		Saline-alkaline culture	3	22.3	21.8	183.5
ND_I_1	ND_I	2025.9.20	Ningde China	26.9	0.095	7.97	0.078	0.23	0.007	0.573		Saline-alkaline culture	4	24.9	23.1	198.12
ND_I_2	ND_I	2025.9.20	Ningde China	26.9	0.095	7.97	0.078	0.23	0.007	0.573		Saline-alkaline culture	5	22.3	20.6	115.98
ND_I_3	ND_I	2025.9.20	Ningde China	26.9	0.095	7.97	0.078	0.23	0.007	0.573		Saline-alkaline culture	6	24.2	22.8	164.38
ND_W_1	ND_W	2025.9.20	Ningde China	26.9	0.095	7.97	0.078	0.23	0.007	0.573		Saline-alkaline culture	7	23.9	22.5	172.89
ND_W_2	ND_W	2025.9.20	Ningde China	26.9	0.095	7.97	0.078	0.23	0.007	0.573		Saline-alkaline culture	8	26.6	24.3	196.67
ND_W_3	ND_W	2025.9.20	Ningde China	26.9	0.095	7.97	0.078	0.23	0.007	0.573		Saline-alkaline culture	9	25.6	22.3	178.56
NX_CK_W_1	NX_CK_W	2025.8.29	Ningxia China	5.23	0.113	8.15	0.098	0.129	0.145	0.382
NX_CK_W_2	NX_CK_W	2025.8.29	Ningxia China	5.23	0.113	8.15	0.098	0.129	0.145	0.382
NX_CK_W_3	NX_CK_W	2025.8.29	Ningxia China	5.23	0.113	8.15	0.098	0.129	0.145	0.382
ND_CK_W_1	ND_CK_W	2025.9.20	Ningde China	25.6	0.08	8.01	0.04	0.185	0.007	0.103
ND_CK_W_2	ND_CK_W	2025.9.20	Ningde China	25.6	0.08	8.01	0.04	0.185	0.007	0.103
ND_CK_W_3	ND_CK_W	2025.9.20	Ningde China	25.6	0.08	8.01	0.04	0.185	0.007	0.103
Envfit analysis of environmental variables associated with microbial community structure based on db-RDA
db-RDA	CAP1	CAP2	r2	P_value
pH	-0.3744	-0.9273	0.4628	0.001
Salinity	0.4803	0.8771	0.5253	0.001
PO4	-0.9913	-0.1314	0.3212	0.014
NO2	-0.9197	-0.3926	0.2825	0.035
NO3	-0.5383	0.8428	0.8956	0.001
NH4	-0.9986	0.0532	0.6399	0.001
Total_P	-0.9951	-0.0989	0.2766	0.037

## Sheet: Supplementary Table S2
Supplementary Table S2: Spearman Correlation Heatmap table
Species name	pH	Salinity	PO4	NO2	NO3	NH4	Total_P
g__Methylobacterium	-0.3234	0.3234	0.18723	0.05321	0.56169	0.45957	0.18723
g__unclassified_f__Paracoccaceae	0.12163	-0.12163	-0.16585	-0.05185	-0.31789	-0.25707	-0.16585
g__Acinetobacter	-0.19061	0.19061	0.00276	-0.14176	0.34254	0.0442	0.00276
g__Algoriphagus	0.21689	-0.21689	0.24241	0.32238	-0.19138	0.24241	0.24241
g__Delftia	-0.3911	0.3911	0.09848	-0.03078	0.58666	0.39251	0.09848
g__Malacoplasma	-0.23918	0.23918	-0.14351	-0.19938	0.23918	-0.04784	-0.14351
g__Neptuniibacter	-0.19138	0.19138	-0.62516	-0.42541	-0.28707	-0.58051	-0.62516
g__Pseudomonas	0.49767	-0.49767	0.39814	0.34355	-0.28616	0.08709	0.39814
g__Thalassotalea	-0.29226	0.29226	-0.29817	-0.27531	0.14613	-0.15794	-0.29817
g__Mycobacterium	0.31471	-0.31471	0.1446	0.22046	-0.3381	-0.00213	0.1446
g__Limimaricola	0.62151	-0.62151	0.56342	0.54622	-0.37465	0.25848	0.56342
g__Sphingomonas	-0.32435	0.32435	0.1454	0.02039	0.53405	0.40543	0.1454
g__Paraperlucidibaca	0.68618	-0.68618	0.35943	0.37451	-0.57181	-0.08169	0.35943
g__Aquabacterium	-0.33483	0.33483	0.15475	0.03518	0.54445	0.43472	0.15475
g__Pseudoalteromonas	0.0258	-0.0258	-0.16339	-0.20908	-0.06163	-0.31676	-0.16339
g__Shewanella	-0.32579	0.32579	-0.13492	-0.25289	0.3949	-0.01316	-0.13492
g__unclassified_f__Alteromonadaceae	-0.12029	0.12029	-0.45959	-0.37523	-0.17273	-0.50585	-0.45959
g__Pseudorhodobacter	0.83589	-0.83589	0.64466	0.67172	-0.6061	0.22362	0.64466
g__Vibrio	-0.63206	0.63206	-0.509	-0.55514	0.47264	-0.22653	-0.509
g__norank_f__Saprospiraceae	-0.37141	0.37141	-0.31513	-0.29391	0.22369	-0.11114	-0.31513

## Sheet: Supplementary Table S3
Supplementary Table S3: Genus-level structural keystoneness results based on correlation-derived topological analysis.
Species name	Median(Ks)
g__unclassified_f__Paracoccaceae	0.0386814
g__Methylobacterium	0.0343506
g__Delftia	0.0239656
g__Acinetobacter	0.0165437
g__unclassified_f__Flavobacteriaceae	0.0151064
g__Pseudomonas	0.0143082
g__NS3a_marine_group	0.0134149
g__Vibrio	0.0116931
g__unclassified_f__Sphingomonadaceae	0.0116496
g__unclassified_f__Comamonadaceae	0.0109763
g__Aquabacterium	0.0109379
g__Sphingobium	0.0100479
g__Flavobacterium	0.00983126
g__Thalassotalea	0.00981182
g__Sphingomonas	0.0092934
g__Limimaricola	0.00918018
g__Sulfitobacter	0.00865665
g__Agrobacterium	0.00730284
g__Methylorubrum	0.00716877
g__unclassified_f__Halieaceae	0.00528655
g__Pseudoalteromonas	0.00523309
g__unclassified_c__Gammaproteobacteria	0.00522114
g__norank_f__Saprospiraceae	0.00496284
g__unclassified_c__Alphaproteobacteria	0.00359187
g__Oleiphilus	0.00207892
g__Paraperlucidibaca	0
g__Malacoplasma	0
g__Lawsonia	0
g__Fluviimonas	0
g__norank_c__Deep_Sea_Euryarchaeotic_Group(DSEG)	0
g__Algoriphagus	0
g__Jiulongibacter	0
g__NS5_marine_group	0
g__norank_f__Muribaculaceae	0
g__Clade_Ia	0
g__OM43_clade	0
g__Clostridium	0
g__Neptuniibacter	0
g__Candidatus_Nitrosopumilus	0
g__Photobacterium	0
g__Amphritea	0
g__Marinobacterium	0
g__Arenibacter	0
g__Mycobacterium	0
g__Thalassolituus	0
g__Corallomonas	0
g__Pseudorhodobacter	0
g__unclassified_f__Alteromonadaceae	0
g__Shewanella	0
g__Candidatus_Actinomarina	0

## Sheet: Supplementary Table S4
Supplementary Table S4: Zi–Pi classification of ASV nodes based on significant microbial associations.
Nodes	node_type
ASV999	Peripherals
ASV998	Peripherals
ASV997	Peripherals
ASV996	Peripherals
ASV995	Peripherals
ASV994	Peripherals
ASV993	Peripherals
ASV992	Peripherals
ASV991	Peripherals
ASV990	Peripherals
ASV99	Peripherals
ASV989	Peripherals
ASV988	Peripherals
ASV987	Peripherals
ASV986	Peripherals
ASV985	Peripherals
ASV984	Peripherals
ASV983	Peripherals
ASV982	Peripherals
ASV981	Peripherals
ASV980	Peripherals
ASV98	Peripherals
ASV979	Peripherals
ASV978	Peripherals
ASV977	Peripherals
ASV976	Peripherals
ASV975	Peripherals
ASV974	Peripherals
ASV973	Peripherals
ASV972	Peripherals
ASV971	Peripherals
ASV970	Peripherals
ASV97	Peripherals
ASV969	Peripherals
ASV968	Peripherals
ASV967	Peripherals
ASV966	Peripherals
ASV965	Peripherals
ASV964	Peripherals
ASV963	Peripherals
ASV962	Peripherals
ASV961	Peripherals
ASV960	Peripherals
ASV96	Peripherals
ASV959	Peripherals
ASV958	Peripherals
ASV957	Peripherals
ASV956	Peripherals
ASV955	Peripherals
ASV954	Peripherals
ASV953	Peripherals
ASV952	Peripherals
ASV951	Peripherals
ASV950	Peripherals
ASV95	Peripherals
ASV949	Peripherals
ASV948	Peripherals
ASV947	Peripherals
ASV946	Peripherals
ASV945	Peripherals
ASV944	Peripherals
ASV943	Peripherals
ASV942	Peripherals
ASV941	Peripherals
ASV940	Peripherals
ASV94	Peripherals
ASV939	Peripherals
ASV938	Peripherals
ASV937	Peripherals
ASV936	Peripherals
ASV935	Peripherals
ASV934	Peripherals
ASV933	Peripherals
ASV932	Peripherals
ASV931	Peripherals
ASV930	Peripherals
ASV93	Peripherals
ASV929	Peripherals
ASV928	Peripherals
ASV927	Peripherals
ASV926	Peripherals
ASV925	Peripherals
ASV924	Peripherals
ASV923	Peripherals
ASV922	Peripherals
ASV921	Peripherals
ASV920	Peripherals
ASV92	Peripherals
ASV919	Peripherals
ASV918	Peripherals
ASV917	Peripherals
ASV916	Peripherals
ASV915	Peripherals
ASV914	Peripherals
ASV913	Peripherals
ASV912	Peripherals
ASV911	Peripherals
ASV910	Peripherals
ASV91	Peripherals
ASV909	Peripherals
ASV908	Peripherals
ASV907	Peripherals
ASV906	Peripherals
ASV905	Peripherals
ASV904	Peripherals
ASV903	Peripherals
ASV902	Peripherals
ASV901	Peripherals
ASV900	Peripherals
ASV90	Peripherals
ASV9	Peripherals
ASV899	Peripherals
ASV898	Peripherals
ASV897	Peripherals
ASV896	Peripherals
ASV895	Peripherals
ASV894	Peripherals
ASV893	Peripherals
ASV892	Peripherals
ASV891	Peripherals
ASV890	Peripherals
ASV89	Peripherals
ASV889	Peripherals
ASV888	Peripherals
ASV887	Peripherals
ASV886	Peripherals
ASV885	Peripherals
ASV884	Peripherals
ASV883	Peripherals
ASV882	Peripherals
ASV881	Peripherals
ASV880	Peripherals
ASV88	Peripherals
ASV879	Peripherals
ASV878	Peripherals
ASV877	Peripherals
ASV876	Peripherals
ASV875	Peripherals
ASV874	Peripherals
ASV873	Peripherals
ASV872	Peripherals
ASV871	Peripherals
ASV870	Peripherals
ASV87	Peripherals
ASV869	Peripherals
ASV868	Peripherals
ASV867	Peripherals
ASV866	Peripherals
ASV865	Peripherals
ASV864	Peripherals
ASV863	Peripherals
ASV862	Peripherals
ASV861	Peripherals
ASV860	Peripherals
ASV86	Peripherals
ASV859	Peripherals
ASV858	Peripherals
ASV857	Peripherals
ASV856	Peripherals
ASV855	Peripherals
ASV854	Peripherals
ASV853	Peripherals
ASV852	Peripherals
ASV851	Peripherals
ASV850	Peripherals
ASV85	Peripherals
ASV849	Peripherals
ASV848	Peripherals
ASV847	Peripherals
ASV846	Peripherals
ASV845	Peripherals
ASV844	Peripherals
ASV843	Peripherals
ASV842	Peripherals
ASV841	Peripherals
ASV840	Peripherals
ASV84	Peripherals
ASV839	Peripherals
ASV838	Peripherals
ASV837	Peripherals
ASV836	Peripherals
ASV835	Peripherals
ASV834	Peripherals
ASV833	Peripherals
ASV832	Peripherals
ASV831	Peripherals
ASV830	Peripherals
ASV83	Peripherals
ASV829	Peripherals
ASV828	Peripherals
ASV827	Peripherals
ASV826	Peripherals
ASV825	Peripherals
ASV824	Peripherals
ASV823	Peripherals
ASV822	Peripherals
ASV821	Peripherals
ASV820	Peripherals
ASV82	Peripherals
ASV819	Peripherals
ASV818	Peripherals
ASV817	Peripherals
ASV816	Peripherals
ASV815	Peripherals
ASV814	Peripherals
ASV813	Peripherals
ASV812	Peripherals
ASV811	Peripherals
ASV810	Peripherals
ASV81	Peripherals
ASV809	Peripherals
ASV808	Peripherals
ASV807	Peripherals
ASV806	Peripherals
ASV805	Peripherals
ASV804	Peripherals
ASV803	Peripherals
ASV802	Peripherals
ASV801	Peripherals
ASV800	Peripherals
ASV80	Peripherals
ASV8	Peripherals
ASV799	Peripherals
ASV798	Peripherals
ASV797	Peripherals
ASV796	Peripherals
ASV795	Peripherals
ASV794	Peripherals
ASV793	Peripherals
ASV792	Peripherals
ASV791	Peripherals
ASV790	Peripherals
ASV79	Peripherals
ASV789	Peripherals
ASV788	Peripherals
ASV787	Peripherals
ASV786	Peripherals
ASV785	Peripherals
ASV784	Peripherals
ASV783	Peripherals
ASV782	Peripherals
ASV781	Peripherals
ASV780	Peripherals
ASV78	Peripherals
ASV779	Peripherals
ASV778	Peripherals
ASV777	Peripherals
ASV776	Peripherals
ASV775	Peripherals
ASV774	Peripherals
ASV773	Peripherals
ASV772	Peripherals
ASV771	Peripherals
ASV770	Peripherals
ASV77	Peripherals
ASV769	Peripherals
ASV768	Peripherals
ASV767	Peripherals
ASV766	Peripherals
ASV765	Peripherals
ASV764	Peripherals
ASV763	Peripherals
ASV762	Peripherals
ASV761	Peripherals
ASV760	Peripherals
ASV76	Peripherals
ASV759	Peripherals
ASV758	Peripherals
ASV757	Peripherals
ASV756	Peripherals
ASV755	Peripherals
ASV754	Peripherals
ASV753	Peripherals
ASV752	Peripherals
ASV751	Peripherals
ASV750	Peripherals
ASV75	Peripherals
ASV749	Peripherals
ASV748	Peripherals
ASV747	Peripherals
ASV746	Peripherals
ASV745	Peripherals
ASV744	Module hubs
ASV743	Peripherals
ASV742	Peripherals
ASV741	Peripherals
ASV740	Peripherals
ASV74	Peripherals
ASV739	Peripherals
ASV738	Peripherals
ASV737	Peripherals
ASV736	Peripherals
ASV735	Module hubs
ASV734	Peripherals
ASV733	Peripherals
ASV732	Module hubs
ASV731	Peripherals
ASV730	Module hubs
ASV73	Peripherals
ASV729	Peripherals
ASV728	Module hubs
ASV727	Peripherals
ASV726	Module hubs
ASV725	Peripherals
ASV724	Peripherals
ASV723	Peripherals
ASV722	Peripherals
ASV721	Peripherals
ASV720	Peripherals
ASV72	Peripherals
ASV719	Peripherals
ASV718	Peripherals
ASV717	Peripherals
ASV716	Peripherals
ASV715	Peripherals
ASV714	Peripherals
ASV713	Peripherals
ASV712	Peripherals
ASV711	Peripherals
ASV710	Peripherals
ASV71	Peripherals
ASV709	Peripherals
ASV708	Peripherals
ASV707	Peripherals
ASV706	Peripherals
ASV705	Peripherals
ASV704	Peripherals
ASV703	Peripherals
ASV702	Peripherals
ASV701	Peripherals
ASV700	Peripherals
ASV70	Peripherals
ASV7	Peripherals
ASV699	Peripherals
ASV698	Peripherals
ASV697	Peripherals
ASV696	Peripherals
ASV695	Peripherals
ASV694	Peripherals
ASV693	Peripherals
ASV692	Peripherals
ASV691	Peripherals
ASV690	Peripherals
ASV69	Peripherals
ASV689	Peripherals
ASV688	Peripherals
ASV687	Peripherals
ASV686	Peripherals
ASV685	Peripherals
ASV684	Peripherals
ASV683	Peripherals
ASV682	Peripherals
ASV681	Peripherals
ASV680	Peripherals
ASV68	Peripherals
ASV679	Peripherals
ASV678	Peripherals
ASV677	Peripherals
ASV676	Peripherals
ASV675	Peripherals
ASV674	Peripherals
ASV673	Peripherals
ASV672	Peripherals
ASV671	Peripherals
ASV670	Peripherals
ASV67	Peripherals
ASV669	Peripherals
ASV668	Peripherals
ASV667	Peripherals
ASV666	Peripherals
ASV665	Peripherals
ASV664	Peripherals
ASV663	Peripherals
ASV662	Peripherals
ASV661	Peripherals
ASV660	Peripherals
ASV66	Peripherals
ASV659	Peripherals
ASV658	Peripherals
ASV657	Peripherals
ASV656	Peripherals
ASV655	Peripherals
ASV654	Peripherals
ASV653	Peripherals
ASV652	Peripherals
ASV651	Peripherals
ASV650	Peripherals
ASV65	Peripherals
ASV649	Peripherals
ASV648	Peripherals
ASV647	Peripherals
ASV646	Peripherals
ASV645	Peripherals
ASV644	Peripherals
ASV643	Peripherals
ASV642	Peripherals
ASV641	Peripherals
ASV640	Peripherals
ASV64	Peripherals
ASV639	Peripherals
ASV638	Peripherals
ASV637	Peripherals
ASV636	Peripherals
ASV635	Peripherals
ASV634	Peripherals
ASV633	Peripherals
ASV632	Peripherals
ASV631	Peripherals
ASV630	Peripherals
ASV63	Peripherals
ASV629	Peripherals
ASV628	Peripherals
ASV627	Peripherals
ASV626	Peripherals
ASV625	Peripherals
ASV624	Peripherals
ASV623	Peripherals
ASV622	Peripherals
ASV621	Peripherals
ASV620	Peripherals
ASV62	Peripherals
ASV619	Peripherals
ASV618	Peripherals
ASV617	Peripherals
ASV616	Peripherals
ASV615	Peripherals
ASV614	Peripherals
ASV613	Peripherals
ASV612	Peripherals
ASV611	Peripherals
ASV610	Peripherals
ASV61	Peripherals
ASV609	Peripherals
ASV608	Peripherals
ASV607	Peripherals
ASV606	Peripherals
ASV605	Peripherals
ASV604	Peripherals
ASV603	Peripherals
ASV602	Peripherals
ASV601	Peripherals
ASV600	Peripherals
ASV60	Peripherals
ASV6	Peripherals
ASV599	Peripherals
ASV598	Peripherals
ASV597	Peripherals
ASV596	Peripherals
ASV595	Peripherals
ASV594	Peripherals
ASV593	Peripherals
ASV592	Peripherals
ASV591	Peripherals
ASV590	Peripherals
ASV59	Peripherals
ASV589	Peripherals
ASV588	Peripherals
ASV587	Peripherals
ASV586	Peripherals
ASV585	Peripherals
ASV584	Peripherals
ASV583	Peripherals
ASV582	Peripherals
ASV581	Peripherals
ASV580	Peripherals
ASV58	Peripherals
ASV579	Peripherals
ASV578	Peripherals
ASV577	Peripherals
ASV576	Peripherals
ASV575	Peripherals
ASV574	Peripherals
ASV573	Peripherals
ASV572	Peripherals
ASV571	Peripherals
ASV570	Peripherals
ASV57	Peripherals
ASV569	Peripherals
ASV568	Peripherals
ASV567	Peripherals
ASV566	Peripherals
ASV565	Peripherals
ASV564	Peripherals
ASV563	Peripherals
ASV562	Peripherals
ASV561	Peripherals
ASV560	Peripherals
ASV56	Peripherals
ASV559	Peripherals
ASV558	Peripherals
ASV557	Peripherals
ASV556	Peripherals
ASV555	Peripherals
ASV554	Peripherals
ASV553	Peripherals
ASV552	Peripherals
ASV551	Peripherals
ASV550	Peripherals
ASV55	Peripherals
ASV549	Peripherals
ASV548	Peripherals
ASV547	Peripherals
ASV546	Peripherals
ASV545	Peripherals
ASV544	Peripherals
ASV543	Peripherals
ASV542	Peripherals
ASV541	Peripherals
ASV540	Peripherals
ASV54	Peripherals
ASV539	Peripherals
ASV538	Peripherals
ASV537	Peripherals
ASV536	Peripherals
ASV535	Peripherals
ASV534	Peripherals
ASV533	Peripherals
ASV532	Peripherals
ASV531	Peripherals
ASV530	Peripherals
ASV53	Peripherals
ASV529	Peripherals
ASV528	Peripherals
ASV527	Peripherals
ASV526	Peripherals
ASV525	Peripherals
ASV524	Peripherals
ASV523	Peripherals
ASV522	Peripherals
ASV521	Peripherals
ASV520	Peripherals
ASV52	Peripherals
ASV519	Peripherals
ASV518	Peripherals
ASV517	Peripherals
ASV516	Peripherals
ASV515	Peripherals
ASV514	Peripherals
ASV513	Peripherals
ASV512	Peripherals
ASV511	Peripherals
ASV510	Peripherals
ASV51	Peripherals
ASV509	Peripherals
ASV508	Peripherals
ASV507	Peripherals
ASV506	Peripherals
ASV505	Peripherals
ASV504	Peripherals
ASV503	Peripherals
ASV502	Peripherals
ASV501	Peripherals
ASV500	Peripherals
ASV50	Peripherals
ASV5	Peripherals
ASV499	Peripherals
ASV498	Peripherals
ASV497	Peripherals
ASV496	Peripherals
ASV495	Peripherals
ASV494	Peripherals
ASV493	Peripherals
ASV492	Peripherals
ASV491	Peripherals
ASV490	Peripherals
ASV49	Peripherals
ASV489	Peripherals
ASV488	Peripherals
ASV487	Peripherals
ASV486	Peripherals
ASV485	Peripherals
ASV484	Peripherals
ASV483	Peripherals
ASV482	Peripherals
ASV481	Peripherals
ASV480	Peripherals
ASV48	Peripherals
ASV479	Peripherals
ASV478	Peripherals
ASV477	Peripherals
ASV476	Peripherals
ASV475	Peripherals
ASV474	Peripherals
ASV473	Peripherals
ASV472	Peripherals
ASV471	Peripherals
ASV470	Peripherals
ASV47	Peripherals
ASV469	Peripherals
ASV468	Peripherals
ASV467	Peripherals
ASV466	Peripherals
ASV465	Peripherals
ASV464	Peripherals
ASV463	Peripherals
ASV462	Peripherals
ASV461	Peripherals
ASV460	Peripherals
ASV46	Peripherals
ASV459	Peripherals
ASV458	Peripherals
ASV457	Peripherals
ASV456	Peripherals
ASV455	Peripherals
ASV454	Peripherals
ASV453	Peripherals
ASV452	Peripherals
ASV451	Peripherals
ASV450	Peripherals
ASV45	Peripherals
ASV449	Peripherals
ASV448	Peripherals
ASV447	Peripherals
ASV446	Peripherals
ASV445	Peripherals
ASV444	Peripherals
ASV443	Peripherals
ASV442	Peripherals
ASV441	Peripherals
ASV440	Peripherals
ASV44	Peripherals
ASV439	Peripherals
ASV438	Peripherals
ASV437	Peripherals
ASV436	Peripherals
ASV435	Peripherals
ASV434	Peripherals
ASV433	Peripherals
ASV432	Peripherals
ASV431	Peripherals
ASV430	Peripherals
ASV43	Peripherals
ASV429	Peripherals
ASV4280	Peripherals
ASV428	Peripherals
ASV4279	Peripherals
ASV4278	Peripherals
ASV4277	Peripherals
ASV4276	Peripherals
ASV4275	Peripherals
ASV4274	Peripherals
ASV4273	Peripherals
ASV4272	Peripherals
ASV4271	Peripherals
ASV4270	Peripherals
ASV427	Peripherals
ASV4269	Peripherals
ASV4268	Peripherals
ASV4267	Peripherals
ASV4266	Peripherals
ASV4265	Peripherals
ASV4264	Peripherals
ASV4263	Peripherals
ASV4262	Peripherals
ASV4261	Peripherals
ASV4260	Peripherals
ASV426	Peripherals
ASV4259	Peripherals
ASV4258	Peripherals
ASV4257	Peripherals
ASV4256	Peripherals
ASV4255	Peripherals
ASV4254	Peripherals
ASV4253	Peripherals
ASV4252	Peripherals
ASV4251	Peripherals
ASV4250	Peripherals
ASV425	Peripherals
ASV4249	Peripherals
ASV4248	Peripherals
ASV4247	Peripherals
ASV4246	Peripherals
ASV4245	Peripherals
ASV4244	Peripherals
ASV4243	Peripherals
ASV4242	Peripherals
ASV4241	Peripherals
ASV4240	Peripherals
ASV424	Peripherals
ASV4239	Peripherals
ASV4238	Peripherals
ASV4237	Peripherals
ASV4236	Peripherals
ASV4235	Peripherals
ASV4234	Peripherals
ASV4233	Peripherals
ASV4232	Peripherals
ASV4231	Peripherals
ASV4230	Peripherals
ASV423	Peripherals
ASV4229	Peripherals
ASV4228	Peripherals
ASV4227	Peripherals
ASV4226	Peripherals
ASV4225	Peripherals
ASV4224	Peripherals
ASV4223	Peripherals
ASV4222	Peripherals
ASV4221	Peripherals
ASV4220	Peripherals
ASV422	Peripherals
ASV4219	Peripherals
ASV4218	Peripherals
ASV4217	Peripherals
ASV4216	Peripherals
ASV4215	Peripherals
ASV4214	Peripherals
ASV4213	Peripherals
ASV4212	Peripherals
ASV4211	Peripherals
ASV4210	Peripherals
ASV421	Peripherals
ASV4208	Peripherals
ASV4207	Peripherals
ASV4206	Peripherals
ASV4205	Peripherals
ASV4204	Peripherals
ASV4203	Peripherals
ASV4202	Peripherals
ASV4201	Peripherals
ASV4200	Peripherals
ASV420	Peripherals
ASV42	Peripherals
ASV4199	Peripherals
ASV4198	Peripherals
ASV4197	Peripherals
ASV4196	Peripherals
ASV4195	Peripherals
ASV4194	Peripherals
ASV4193	Peripherals
ASV4192	Peripherals
ASV4191	Peripherals
ASV4190	Peripherals
ASV419	Peripherals
ASV4189	Peripherals
ASV4188	Peripherals
ASV4187	Peripherals
ASV4186	Peripherals
ASV4185	Peripherals
ASV4184	Peripherals
ASV4183	Peripherals
ASV4182	Peripherals
ASV4181	Peripherals
ASV4180	Peripherals
ASV418	Peripherals
ASV4179	Peripherals
ASV4178	Peripherals
ASV4177	Peripherals
ASV4176	Peripherals
ASV4175	Peripherals
ASV4174	Peripherals
ASV4173	Peripherals
ASV4172	Peripherals
ASV4171	Peripherals
ASV4170	Peripherals
ASV417	Peripherals
ASV4169	Peripherals
ASV4168	Peripherals
ASV4167	Peripherals
ASV4166	Peripherals
ASV4165	Peripherals
ASV4164	Peripherals
ASV4163	Peripherals
ASV4162	Peripherals
ASV4161	Peripherals
ASV4160	Peripherals
ASV416	Peripherals
ASV4159	Peripherals
ASV4158	Peripherals
ASV4157	Peripherals
ASV4156	Peripherals
ASV4155	Peripherals
ASV4154	Peripherals
ASV4152	Peripherals
ASV4151	Peripherals
ASV4150	Peripherals
ASV415	Peripherals
ASV4149	Peripherals
ASV4148	Peripherals
ASV4147	Peripherals
ASV4146	Peripherals
ASV4145	Peripherals
ASV4144	Peripherals
ASV4143	Peripherals
ASV4142	Peripherals
ASV4141	Peripherals
ASV4140	Peripherals
ASV414	Peripherals
ASV4139	Peripherals
ASV4138	Peripherals
ASV4137	Peripherals
ASV4136	Peripherals
ASV4135	Peripherals
ASV4134	Peripherals
ASV4133	Peripherals
ASV4132	Peripherals
ASV4131	Peripherals
ASV4130	Peripherals
ASV413	Peripherals
ASV4129	Peripherals
ASV4128	Peripherals
ASV4127	Peripherals
ASV4126	Peripherals
ASV4125	Peripherals
ASV4124	Peripherals
ASV4123	Peripherals
ASV4122	Peripherals
ASV4121	Peripherals
ASV4120	Peripherals
ASV412	Peripherals
ASV4119	Peripherals
ASV4118	Peripherals
ASV4117	Peripherals
ASV4116	Peripherals
ASV4115	Peripherals
ASV4114	Peripherals
ASV4113	Peripherals
ASV4112	Peripherals
ASV4111	Peripherals
ASV4110	Peripherals
ASV411	Peripherals
ASV4109	Peripherals
ASV4108	Peripherals
ASV4107	Peripherals
ASV4106	Peripherals
ASV4105	Peripherals
ASV4104	Peripherals
ASV4103	Peripherals
ASV4102	Peripherals
ASV4101	Peripherals
ASV4100	Peripherals
ASV410	Peripherals
ASV41	Peripherals
ASV4099	Peripherals
ASV4098	Peripherals
ASV4097	Peripherals
ASV4096	Peripherals
ASV4095	Peripherals
ASV4094	Peripherals
ASV4093	Peripherals
ASV4092	Peripherals
ASV4091	Peripherals
ASV4090	Peripherals
ASV409	Peripherals
ASV4089	Peripherals
ASV4088	Peripherals
ASV4087	Peripherals
ASV4086	Peripherals
ASV4085	Peripherals
ASV4084	Peripherals
ASV4083	Peripherals
ASV4082	Peripherals
ASV4081	Peripherals
ASV4080	Peripherals
ASV408	Peripherals
ASV4079	Peripherals
ASV4078	Peripherals
ASV4077	Peripherals
ASV4076	Peripherals
ASV4075	Peripherals
ASV4074	Peripherals
ASV4073	Peripherals
ASV4072	Peripherals
ASV4071	Peripherals
ASV4070	Peripherals
ASV407	Peripherals
ASV4069	Peripherals
ASV4068	Peripherals
ASV4067	Peripherals
ASV4066	Peripherals
ASV4065	Peripherals
ASV4064	Peripherals
ASV4063	Peripherals
ASV4062	Peripherals
ASV4061	Peripherals
ASV4060	Peripherals
ASV406	Peripherals
ASV4059	Peripherals
ASV4058	Peripherals
ASV4057	Peripherals
ASV4056	Peripherals
ASV4055	Peripherals
ASV4054	Peripherals
ASV4053	Peripherals
ASV4052	Peripherals
ASV4051	Peripherals
ASV4050	Peripherals
ASV405	Peripherals
ASV4049	Peripherals
ASV4048	Peripherals
ASV4047	Peripherals
ASV4046	Peripherals
ASV4045	Peripherals
ASV4044	Peripherals
ASV4043	Peripherals
ASV4042	Peripherals
ASV4041	Peripherals
ASV4040	Peripherals
ASV404	Peripherals
ASV4039	Peripherals
ASV4038	Peripherals
ASV4037	Peripherals
ASV4036	Peripherals
ASV4035	Peripherals
ASV4034	Peripherals
ASV4033	Peripherals
ASV4032	Peripherals
ASV4031	Peripherals
ASV4030	Peripherals
ASV403	Peripherals
ASV4029	Peripherals
ASV4028	Peripherals
ASV4027	Peripherals
ASV4026	Peripherals
ASV4025	Peripherals
ASV4024	Peripherals
ASV4023	Peripherals
ASV4022	Peripherals
ASV4021	Peripherals
ASV4020	Peripherals
ASV402	Peripherals
ASV4019	Peripherals
ASV4018	Peripherals
ASV4017	Peripherals
ASV4016	Peripherals
ASV4015	Peripherals
ASV4014	Peripherals
ASV4013	Peripherals
ASV4012	Peripherals
ASV4011	Peripherals
ASV4010	Peripherals
ASV401	Peripherals
ASV4009	Peripherals
ASV4008	Peripherals
ASV4007	Peripherals
ASV4006	Peripherals
ASV4005	Peripherals
ASV4004	Peripherals
ASV4003	Peripherals
ASV4002	Peripherals
ASV4001	Peripherals
ASV4000	Peripherals
ASV400	Peripherals
ASV40	Peripherals
ASV4	Peripherals
ASV3999	Peripherals
ASV3998	Peripherals
ASV3997	Peripherals
ASV3996	Peripherals
ASV3995	Peripherals
ASV3994	Peripherals
ASV3993	Peripherals
ASV3992	Peripherals
ASV3991	Peripherals
ASV3990	Peripherals
ASV399	Peripherals
ASV3989	Peripherals
ASV3988	Peripherals
ASV3987	Peripherals
ASV3986	Peripherals
ASV3985	Peripherals
ASV3984	Peripherals
ASV3983	Peripherals
ASV3982	Peripherals
ASV3981	Peripherals
ASV3980	Peripherals
ASV398	Peripherals
ASV3979	Peripherals
ASV3978	Peripherals
ASV3977	Peripherals
ASV3976	Peripherals
ASV3975	Peripherals
ASV3974	Peripherals
ASV3973	Peripherals
ASV3972	Peripherals
ASV3971	Peripherals
ASV3970	Peripherals
ASV397	Peripherals
ASV3969	Peripherals
ASV3968	Peripherals
ASV3967	Peripherals
ASV3966	Peripherals
ASV3965	Peripherals
ASV3964	Peripherals
ASV3963	Peripherals
ASV3962	Peripherals
ASV3961	Peripherals
ASV3960	Peripherals
ASV396	Peripherals
ASV3959	Peripherals
ASV3958	Peripherals
ASV3957	Peripherals
ASV3956	Peripherals
ASV3955	Peripherals
ASV3954	Peripherals
ASV3953	Peripherals
ASV3952	Peripherals
ASV3951	Peripherals
ASV3950	Peripherals
ASV395	Peripherals
ASV3949	Peripherals
ASV3948	Peripherals
ASV3947	Peripherals
ASV3946	Peripherals
ASV3945	Peripherals
ASV3944	Peripherals
ASV3943	Peripherals
ASV3942	Peripherals
ASV3941	Peripherals
ASV3940	Peripherals
ASV394	Peripherals
ASV3939	Peripherals
ASV3938	Peripherals
ASV3937	Peripherals
ASV3936	Peripherals
ASV3935	Peripherals
ASV3934	Peripherals
ASV3933	Peripherals
ASV3932	Peripherals
ASV3931	Peripherals
ASV3930	Peripherals
ASV393	Peripherals
ASV3929	Peripherals
ASV3928	Peripherals
ASV3927	Peripherals
ASV3926	Peripherals
ASV3925	Peripherals
ASV3924	Peripherals
ASV3923	Peripherals
ASV3922	Peripherals
ASV3921	Peripherals
ASV3920	Peripherals
ASV392	Peripherals
ASV3919	Peripherals
ASV3918	Peripherals
ASV3917	Peripherals
ASV3916	Peripherals
ASV3915	Peripherals
ASV3914	Peripherals
ASV3913	Peripherals
ASV3912	Peripherals
ASV3911	Peripherals
ASV3910	Peripherals
ASV391	Peripherals
ASV3909	Peripherals
ASV3908	Peripherals
ASV3907	Peripherals
ASV3906	Peripherals
ASV3905	Peripherals
ASV3904	Peripherals
ASV3903	Peripherals
ASV3902	Peripherals
ASV3901	Peripherals
ASV3900	Peripherals
ASV390	Peripherals
ASV39	Peripherals
ASV3899	Peripherals
ASV3898	Peripherals
ASV3897	Peripherals
ASV3896	Peripherals
ASV3895	Peripherals
ASV3894	Peripherals
ASV3893	Peripherals
ASV3892	Peripherals
ASV3890	Peripherals
ASV389	Peripherals
ASV3889	Peripherals
ASV3888	Peripherals
ASV3887	Peripherals
ASV3886	Peripherals
ASV3885	Peripherals
ASV3884	Peripherals
ASV3883	Peripherals
ASV3882	Peripherals
ASV3881	Peripherals
ASV3880	Peripherals
ASV388	Peripherals
ASV3879	Peripherals
ASV3878	Peripherals
ASV3877	Peripherals
ASV3876	Peripherals
ASV3875	Peripherals
ASV3874	Peripherals
ASV3873	Peripherals
ASV3872	Peripherals
ASV3871	Peripherals
ASV3870	Peripherals
ASV387	Peripherals
ASV3869	Peripherals
ASV3868	Peripherals
ASV3867	Peripherals
ASV3866	Peripherals
ASV3865	Peripherals
ASV3864	Peripherals
ASV3863	Peripherals
ASV3862	Peripherals
ASV3861	Peripherals
ASV3860	Peripherals
ASV386	Peripherals
ASV3859	Peripherals
ASV3858	Peripherals
ASV3857	Peripherals
ASV3856	Peripherals
ASV3855	Peripherals
ASV3854	Peripherals
ASV3853	Peripherals
ASV3852	Peripherals
ASV3851	Peripherals
ASV3850	Peripherals
ASV385	Peripherals
ASV3849	Peripherals
ASV3848	Peripherals
ASV3847	Peripherals
ASV3846	Peripherals
ASV3845	Peripherals
ASV3844	Peripherals
ASV3843	Peripherals
ASV3842	Peripherals
ASV3841	Peripherals
ASV3840	Peripherals
ASV384	Peripherals
ASV3839	Peripherals
ASV3838	Peripherals
ASV3837	Peripherals
ASV3836	Peripherals
ASV3835	Peripherals
ASV3834	Peripherals
ASV3833	Peripherals
ASV3832	Peripherals
ASV3831	Peripherals
ASV3830	Peripherals
ASV383	Peripherals
ASV3829	Peripherals
ASV3828	Peripherals
ASV3827	Peripherals
ASV3826	Peripherals
ASV3825	Peripherals
ASV3824	Peripherals
ASV3823	Peripherals
ASV3822	Peripherals
ASV3821	Peripherals
ASV3820	Peripherals
ASV382	Peripherals
ASV3819	Peripherals
ASV3818	Peripherals
ASV3817	Peripherals
ASV3816	Peripherals
ASV3815	Peripherals
ASV3814	Peripherals
ASV3813	Peripherals
ASV3812	Peripherals
ASV3811	Peripherals
ASV3810	Peripherals
ASV381	Peripherals
ASV3809	Peripherals
ASV3808	Peripherals
ASV3807	Peripherals
ASV3806	Peripherals
ASV3805	Peripherals
ASV3804	Peripherals
ASV3803	Peripherals
ASV3802	Peripherals
ASV3801	Peripherals
ASV3800	Peripherals
ASV380	Peripherals
ASV38	Peripherals
ASV3799	Peripherals
ASV3798	Peripherals
ASV3797	Peripherals
ASV3796	Peripherals
ASV3795	Peripherals
ASV3794	Peripherals
ASV3793	Peripherals
ASV3792	Peripherals
ASV3791	Peripherals
ASV3790	Peripherals
ASV379	Peripherals
ASV3789	Peripherals
ASV3788	Peripherals
ASV3787	Peripherals
ASV3786	Peripherals
ASV3785	Peripherals
ASV3784	Peripherals
ASV3783	Peripherals
ASV3782	Peripherals
ASV3781	Peripherals
ASV3780	Peripherals
ASV378	Peripherals
ASV3779	Peripherals
ASV3778	Peripherals
ASV3777	Peripherals
ASV3776	Peripherals
ASV3775	Peripherals
ASV3774	Peripherals
ASV3773	Peripherals
ASV3772	Peripherals
ASV3771	Peripherals
ASV3770	Peripherals
ASV377	Peripherals
ASV3769	Peripherals
ASV3768	Peripherals
ASV3767	Peripherals
ASV3766	Peripherals
ASV3765	Peripherals
ASV3764	Peripherals
ASV3763	Peripherals
ASV3762	Peripherals
ASV3761	Peripherals
ASV3760	Peripherals
ASV376	Peripherals
ASV3759	Peripherals
ASV3758	Peripherals
ASV3757	Peripherals
ASV3756	Peripherals
ASV3755	Peripherals
ASV3754	Peripherals
ASV3752	Peripherals
ASV3751	Peripherals
ASV3750	Peripherals
ASV375	Peripherals
ASV3749	Peripherals
ASV3748	Peripherals
ASV3747	Peripherals
ASV3746	Peripherals
ASV3745	Peripherals
ASV3744	Peripherals
ASV3743	Peripherals
ASV3742	Peripherals
ASV3741	Peripherals
ASV3740	Peripherals
ASV374	Peripherals
ASV3739	Peripherals
ASV3738	Peripherals
ASV3737	Peripherals
ASV3736	Peripherals
ASV3735	Peripherals
ASV3734	Peripherals
ASV3733	Peripherals
ASV3732	Peripherals
ASV3731	Peripherals
ASV3730	Peripherals
ASV373	Peripherals
ASV3729	Peripherals
ASV3728	Peripherals
ASV3727	Peripherals
ASV3726	Peripherals
ASV3725	Peripherals
ASV3724	Peripherals
ASV3723	Peripherals
ASV3722	Peripherals
ASV3721	Peripherals
ASV3720	Peripherals
ASV372	Peripherals
ASV3719	Peripherals
ASV3718	Peripherals
ASV3717	Peripherals
ASV3716	Peripherals
ASV3715	Peripherals
ASV3714	Peripherals
ASV3713	Peripherals
ASV3712	Peripherals
ASV3711	Peripherals
ASV3710	Peripherals
ASV371	Peripherals
ASV3709	Peripherals
ASV3708	Peripherals
ASV3707	Peripherals
ASV3706	Peripherals
ASV3705	Peripherals
ASV3704	Peripherals
ASV3703	Peripherals
ASV3702	Peripherals
ASV3701	Peripherals
ASV3700	Peripherals
ASV370	Peripherals
ASV37	Peripherals
ASV3699	Peripherals
ASV3698	Peripherals
ASV3697	Peripherals
ASV3696	Peripherals
ASV3695	Peripherals
ASV3694	Peripherals
ASV3693	Peripherals
ASV3692	Peripherals
ASV3691	Peripherals
ASV3690	Peripherals
ASV369	Peripherals
ASV3689	Peripherals
ASV3688	Peripherals
ASV3687	Peripherals
ASV3686	Peripherals
ASV3685	Peripherals
ASV3684	Peripherals
ASV3683	Peripherals
ASV3682	Peripherals
ASV3681	Peripherals
ASV3680	Peripherals
ASV368	Peripherals
ASV3679	Peripherals
ASV3678	Peripherals
ASV3677	Peripherals
ASV3676	Peripherals
ASV3675	Peripherals
ASV3674	Peripherals
ASV3673	Peripherals
ASV3672	Peripherals
ASV3671	Peripherals
ASV3670	Peripherals
ASV367	Peripherals
ASV3669	Peripherals
ASV3668	Peripherals
ASV3667	Peripherals
ASV3666	Peripherals
ASV3665	Peripherals
ASV3664	Peripherals
ASV3663	Peripherals
ASV3662	Peripherals
ASV3661	Peripherals
ASV3660	Peripherals
ASV366	Peripherals
ASV3659	Peripherals
ASV3658	Peripherals
ASV3657	Peripherals
ASV3656	Peripherals
ASV3655	Peripherals
ASV3654	Peripherals
ASV3653	Peripherals
ASV3652	Peripherals
ASV3651	Peripherals
ASV3650	Peripherals
ASV365	Peripherals
ASV3649	Peripherals
ASV3648	Peripherals
ASV3647	Peripherals
ASV3646	Peripherals
ASV3645	Peripherals
ASV3644	Peripherals
ASV3643	Peripherals
ASV3642	Peripherals
ASV3641	Peripherals
ASV3640	Peripherals
ASV364	Peripherals
ASV3639	Peripherals
ASV3638	Peripherals
ASV3637	Peripherals
ASV3636	Peripherals
ASV3635	Peripherals
ASV3633	Peripherals
ASV3632	Peripherals
ASV3631	Peripherals
ASV3630	Peripherals
ASV363	Peripherals
ASV3629	Peripherals
ASV3628	Peripherals
ASV3627	Peripherals
ASV3626	Peripherals
ASV3625	Peripherals
ASV3624	Peripherals
ASV3623	Peripherals
ASV3622	Peripherals
ASV3621	Peripherals
ASV3620	Peripherals
ASV362	Peripherals
ASV3619	Peripherals
ASV3618	Peripherals
ASV3617	Peripherals
ASV3616	Peripherals
ASV3615	Peripherals
ASV3614	Peripherals
ASV3613	Peripherals
ASV3612	Peripherals
ASV3611	Peripherals
ASV3610	Peripherals
ASV361	Peripherals
ASV3609	Peripherals
ASV3608	Peripherals
ASV3607	Peripherals
ASV3606	Peripherals
ASV3605	Peripherals
ASV3604	Peripherals
ASV3603	Peripherals
ASV3602	Peripherals
ASV3601	Peripherals
ASV3600	Peripherals
ASV360	Peripherals
ASV36	Peripherals
ASV3599	Peripherals
ASV3598	Peripherals
ASV3597	Peripherals
ASV3596	Peripherals
ASV3595	Peripherals
ASV3594	Peripherals
ASV3593	Peripherals
ASV3592	Peripherals
ASV3591	Peripherals
ASV3590	Peripherals
ASV359	Peripherals
ASV3589	Peripherals
ASV3588	Peripherals
ASV3587	Peripherals
ASV3586	Peripherals
ASV3585	Peripherals
ASV3584	Peripherals
ASV3583	Peripherals
ASV3582	Peripherals
ASV3581	Peripherals
ASV3580	Peripherals
ASV358	Peripherals
ASV3579	Peripherals
ASV3578	Peripherals
ASV3577	Peripherals
ASV3576	Peripherals
ASV3575	Peripherals
ASV3574	Peripherals
ASV3573	Peripherals
ASV3572	Peripherals
ASV3571	Peripherals
ASV3570	Peripherals
ASV357	Peripherals
ASV3569	Peripherals
ASV3568	Peripherals
ASV3567	Peripherals
ASV3566	Peripherals
ASV3565	Peripherals
ASV3564	Peripherals
ASV3563	Peripherals
ASV3562	Peripherals
ASV3561	Peripherals
ASV3560	Peripherals
ASV356	Peripherals
ASV3559	Peripherals
ASV3558	Peripherals
ASV3557	Peripherals
ASV3556	Peripherals
ASV3555	Peripherals
ASV3554	Peripherals
ASV3553	Peripherals
ASV3552	Peripherals
ASV3551	Peripherals
ASV3550	Peripherals
ASV355	Peripherals
ASV3549	Peripherals
ASV3548	Peripherals
ASV3547	Peripherals
ASV3546	Peripherals
ASV3545	Peripherals
ASV3544	Peripherals
ASV3543	Peripherals
ASV3542	Peripherals
ASV3541	Peripherals
ASV3540	Peripherals
ASV354	Peripherals
ASV3539	Peripherals
ASV3538	Peripherals
ASV3537	Peripherals
ASV3536	Peripherals
ASV3535	Peripherals
ASV3534	Peripherals
ASV3533	Peripherals
ASV3532	Peripherals
ASV3531	Peripherals
ASV3530	Peripherals
ASV353	Peripherals
ASV3529	Peripherals
ASV3528	Peripherals
ASV3527	Peripherals
ASV3526	Peripherals
ASV3525	Peripherals
ASV3524	Peripherals
ASV3523	Peripherals
ASV3522	Peripherals
ASV3521	Peripherals
ASV3520	Peripherals
ASV352	Peripherals
ASV3519	Peripherals
ASV3518	Peripherals
ASV3517	Peripherals
ASV3516	Peripherals
ASV3515	Peripherals
ASV3514	Peripherals
ASV3513	Peripherals
ASV3512	Peripherals
ASV3511	Peripherals
ASV3510	Peripherals
ASV351	Peripherals
ASV3509	Peripherals
ASV3508	Peripherals
ASV3507	Peripherals
ASV3506	Peripherals
ASV3505	Peripherals
ASV3504	Peripherals
ASV3503	Peripherals
ASV3502	Peripherals
ASV3501	Peripherals
ASV3500	Peripherals
ASV350	Peripherals
ASV35	Peripherals
ASV3499	Peripherals
ASV3498	Peripherals
ASV3497	Peripherals
ASV3496	Peripherals
ASV3495	Peripherals
ASV3494	Peripherals
ASV3493	Peripherals
ASV3492	Peripherals
ASV3491	Peripherals
ASV3490	Peripherals
ASV349	Peripherals
ASV3489	Peripherals
ASV3488	Peripherals
ASV3487	Peripherals
ASV3486	Peripherals
ASV3485	Peripherals
ASV3484	Peripherals
ASV3483	Peripherals
ASV3482	Peripherals
ASV3481	Peripherals
ASV3480	Peripherals
ASV348	Peripherals
ASV3479	Peripherals
ASV3478	Peripherals
ASV3477	Peripherals
ASV3476	Peripherals
ASV3475	Peripherals
ASV3474	Peripherals
ASV3473	Peripherals
ASV3472	Peripherals
ASV3471	Peripherals
ASV3470	Peripherals
ASV347	Peripherals
ASV3469	Peripherals
ASV3468	Peripherals
ASV3467	Peripherals
ASV3466	Peripherals
ASV3465	Peripherals
ASV3464	Peripherals
ASV3463	Peripherals
ASV3462	Peripherals
ASV3461	Peripherals
ASV3460	Peripherals
ASV346	Peripherals
ASV3459	Peripherals
ASV3458	Peripherals
ASV3457	Peripherals
ASV3456	Peripherals
ASV3455	Peripherals
ASV3454	Peripherals
ASV3453	Peripherals
ASV3452	Peripherals
ASV3451	Peripherals
ASV3450	Peripherals
ASV345	Peripherals
ASV3449	Peripherals
ASV3448	Peripherals
ASV3447	Peripherals
ASV3446	Peripherals
ASV3445	Peripherals
ASV3444	Peripherals
ASV3443	Peripherals
ASV3442	Peripherals
ASV3441	Peripherals
ASV3440	Peripherals
ASV344	Peripherals
ASV3439	Peripherals
ASV3438	Peripherals
ASV3437	Peripherals
ASV3436	Peripherals
ASV3435	Peripherals
ASV3434	Peripherals
ASV3433	Peripherals
ASV3432	Peripherals
ASV3431	Peripherals
ASV3430	Peripherals
ASV343	Peripherals
ASV3429	Peripherals
ASV3428	Peripherals
ASV3427	Peripherals
ASV3426	Peripherals
ASV3425	Peripherals
ASV3424	Peripherals
ASV3423	Peripherals
ASV3422	Peripherals
ASV3421	Peripherals
ASV3420	Peripherals
ASV342	Peripherals
ASV3419	Peripherals
ASV3418	Peripherals
ASV3417	Peripherals
ASV3416	Peripherals
ASV3415	Peripherals
ASV3414	Peripherals
ASV3413	Peripherals
ASV3412	Peripherals
ASV3411	Peripherals
ASV3410	Peripherals
ASV341	Peripherals
ASV3409	Peripherals
ASV3408	Peripherals
ASV3407	Peripherals
ASV3406	Peripherals
ASV3405	Peripherals
ASV3404	Peripherals
ASV3403	Peripherals
ASV3402	Peripherals
ASV3401	Peripherals
ASV3400	Peripherals
ASV340	Peripherals
ASV34	Peripherals
ASV3399	Peripherals
ASV3398	Peripherals
ASV3397	Peripherals
ASV3396	Peripherals
ASV3395	Peripherals
ASV3394	Peripherals
ASV3393	Peripherals
ASV3392	Peripherals
ASV3391	Peripherals
ASV3390	Peripherals
ASV339	Peripherals
ASV3389	Peripherals
ASV3388	Peripherals
ASV3387	Peripherals
ASV3386	Peripherals
ASV3385	Peripherals
ASV3384	Peripherals
ASV3383	Peripherals
ASV3382	Peripherals
ASV3381	Peripherals
ASV3380	Peripherals
ASV338	Peripherals
ASV3379	Peripherals
ASV3378	Peripherals
ASV3377	Peripherals
ASV3376	Peripherals
ASV3375	Peripherals
ASV3374	Peripherals
ASV3373	Peripherals
ASV3372	Peripherals
ASV3371	Peripherals
ASV3370	Peripherals
ASV337	Peripherals
ASV3369	Peripherals
ASV3368	Peripherals
ASV3367	Peripherals
ASV3366	Peripherals
ASV3365	Peripherals
ASV3364	Peripherals
ASV3363	Peripherals
ASV3362	Peripherals
ASV3361	Peripherals
ASV3360	Peripherals
ASV336	Peripherals
ASV3359	Peripherals
ASV3358	Peripherals
ASV3357	Peripherals
ASV3356	Peripherals
ASV3355	Peripherals
ASV3354	Peripherals
ASV3353	Peripherals
ASV3352	Peripherals
ASV3351	Peripherals
ASV3350	Peripherals
ASV335	Peripherals
ASV3349	Peripherals
ASV3348	Peripherals
ASV3347	Peripherals
ASV3346	Peripherals
ASV3345	Peripherals
ASV3344	Peripherals
ASV3343	Peripherals
ASV3342	Peripherals
ASV3341	Peripherals
ASV3340	Peripherals
ASV334	Peripherals
ASV3339	Peripherals
ASV3338	Peripherals
ASV3337	Peripherals
ASV3336	Peripherals
ASV3335	Peripherals
ASV3334	Peripherals
ASV3333	Peripherals
ASV3332	Peripherals
ASV3331	Peripherals
ASV3330	Peripherals
ASV333	Peripherals
ASV3329	Peripherals
ASV3328	Peripherals
ASV3327	Peripherals
ASV3326	Peripherals
ASV3325	Peripherals
ASV3324	Peripherals
ASV3323	Peripherals
ASV3322	Peripherals
ASV3321	Peripherals
ASV3320	Peripherals
ASV332	Peripherals
ASV3319	Peripherals
ASV3318	Peripherals
ASV3317	Peripherals
ASV3316	Peripherals
ASV3315	Peripherals
ASV3314	Peripherals
ASV3313	Peripherals
ASV3312	Peripherals
ASV3311	Peripherals
ASV3310	Peripherals
ASV331	Peripherals
ASV3309	Peripherals
ASV3308	Peripherals
ASV3307	Peripherals
ASV3306	Peripherals
ASV3305	Peripherals
ASV3304	Peripherals
ASV3303	Peripherals
ASV3302	Peripherals
ASV3301	Peripherals
ASV3300	Peripherals
ASV330	Peripherals
ASV33	Peripherals
ASV3299	Peripherals
ASV3298	Peripherals
ASV3297	Peripherals
ASV3296	Peripherals
ASV3295	Peripherals
ASV3294	Peripherals
ASV3293	Peripherals
ASV3292	Peripherals
ASV3291	Peripherals
ASV3290	Peripherals
ASV329	Peripherals
ASV3289	Peripherals
ASV3288	Peripherals
ASV3287	Peripherals
ASV3286	Peripherals
ASV3285	Peripherals
ASV3284	Peripherals
ASV3283	Peripherals
ASV3282	Peripherals
ASV3281	Peripherals
ASV3280	Peripherals
ASV328	Peripherals
ASV3279	Peripherals
ASV3278	Peripherals
ASV3277	Peripherals
ASV3276	Peripherals
ASV3275	Peripherals
ASV3274	Peripherals
ASV3273	Peripherals
ASV3272	Peripherals
ASV3271	Peripherals
ASV3270	Peripherals
ASV327	Peripherals
ASV3269	Peripherals
ASV3268	Peripherals
ASV3267	Peripherals
ASV3266	Peripherals
ASV3265	Peripherals
ASV3264	Peripherals
ASV3263	Peripherals
ASV3262	Peripherals
ASV3261	Peripherals
ASV3260	Peripherals
ASV326	Peripherals
ASV3259	Peripherals
ASV3258	Peripherals
ASV3257	Peripherals
ASV3256	Peripherals
ASV3255	Peripherals
ASV3254	Peripherals
ASV3253	Peripherals
ASV3252	Peripherals
ASV3251	Peripherals
ASV3250	Peripherals
ASV325	Peripherals
ASV3249	Peripherals
ASV3248	Peripherals
ASV3247	Peripherals
ASV3246	Peripherals
ASV3245	Peripherals
ASV3244	Peripherals
ASV3243	Peripherals
ASV3242	Peripherals
ASV3241	Peripherals
ASV3240	Peripherals
ASV324	Peripherals
ASV3239	Peripherals
ASV3238	Peripherals
ASV3237	Peripherals
ASV3236	Peripherals
ASV3235	Peripherals
ASV3234	Peripherals
ASV3233	Peripherals
ASV3232	Peripherals
ASV3231	Peripherals
ASV3230	Peripherals
ASV323	Peripherals
ASV3229	Peripherals
ASV3228	Peripherals
ASV3227	Peripherals
ASV3226	Peripherals
ASV3225	Peripherals
ASV3224	Peripherals
ASV3223	Peripherals
ASV3222	Peripherals
ASV3221	Peripherals
ASV3220	Peripherals
ASV322	Peripherals
ASV3219	Peripherals
ASV3218	Peripherals
ASV3217	Peripherals
ASV3216	Peripherals
ASV3215	Peripherals
ASV3214	Peripherals
ASV3213	Peripherals
ASV3212	Peripherals
ASV3211	Peripherals
ASV3210	Peripherals
ASV321	Peripherals
ASV3209	Peripherals
ASV3208	Peripherals
ASV3207	Peripherals
ASV3206	Peripherals
ASV3205	Peripherals
ASV3204	Peripherals
ASV3203	Peripherals
ASV3202	Peripherals
ASV3201	Peripherals
ASV3200	Peripherals
ASV320	Peripherals
ASV32	Peripherals
ASV3199	Peripherals
ASV3198	Peripherals
ASV3197	Peripherals
ASV3196	Peripherals
ASV3195	Peripherals
ASV3194	Peripherals
ASV3193	Peripherals
ASV3192	Peripherals
ASV3191	Peripherals
ASV3190	Peripherals
ASV319	Peripherals
ASV3189	Peripherals
ASV3188	Peripherals
ASV3187	Peripherals
ASV3186	Peripherals
ASV3185	Peripherals
ASV3184	Peripherals
ASV3183	Peripherals
ASV3182	Peripherals
ASV3181	Peripherals
ASV3180	Peripherals
ASV318	Peripherals
ASV3179	Peripherals
ASV3178	Peripherals
ASV3177	Peripherals
ASV3176	Peripherals
ASV3175	Peripherals
ASV3174	Peripherals
ASV3173	Peripherals
ASV3172	Peripherals
ASV3171	Peripherals
ASV3170	Peripherals
ASV317	Peripherals
ASV3169	Peripherals
ASV3168	Peripherals
ASV3167	Peripherals
ASV3166	Peripherals
ASV3165	Peripherals
ASV3164	Peripherals
ASV3163	Peripherals
ASV3162	Peripherals
ASV3161	Peripherals
ASV3160	Peripherals
ASV316	Peripherals
ASV3159	Peripherals
ASV3158	Peripherals
ASV3157	Peripherals
ASV3156	Peripherals
ASV3155	Peripherals
ASV3154	Peripherals
ASV3153	Peripherals
ASV3152	Peripherals
ASV3151	Peripherals
ASV3150	Peripherals
ASV315	Peripherals
ASV3149	Peripherals
ASV3148	Peripherals
ASV3147	Peripherals
ASV3146	Peripherals
ASV3145	Peripherals
ASV3144	Peripherals
ASV3143	Peripherals
ASV3142	Peripherals
ASV3141	Peripherals
ASV3140	Peripherals
ASV314	Peripherals
ASV3139	Peripherals
ASV3138	Peripherals
ASV3137	Peripherals
ASV3136	Peripherals
ASV3135	Peripherals
ASV3134	Peripherals
ASV3133	Peripherals
ASV3132	Peripherals
ASV3131	Peripherals
ASV3130	Peripherals
ASV313	Peripherals
ASV3129	Peripherals
ASV3128	Peripherals
ASV3127	Peripherals
ASV3126	Peripherals
ASV3125	Peripherals
ASV3124	Peripherals
ASV3123	Peripherals
ASV3122	Peripherals
ASV3121	Peripherals
ASV3120	Peripherals
ASV312	Peripherals
ASV3119	Peripherals
ASV3118	Peripherals
ASV3117	Peripherals
ASV3116	Peripherals
ASV3115	Peripherals
ASV3114	Peripherals
ASV3113	Peripherals
ASV3112	Peripherals
ASV3111	Peripherals
ASV3110	Peripherals
ASV311	Peripherals
ASV3109	Peripherals
ASV3108	Peripherals
ASV3107	Peripherals
ASV3106	Peripherals
ASV3105	Peripherals
ASV3104	Peripherals
ASV3103	Peripherals
ASV3102	Peripherals
ASV3101	Peripherals
ASV3100	Peripherals
ASV310	Peripherals
ASV31	Peripherals
ASV3099	Peripherals
ASV3098	Peripherals
ASV3097	Peripherals
ASV3096	Peripherals
ASV3095	Peripherals
ASV3094	Peripherals
ASV3093	Peripherals
ASV3092	Peripherals
ASV3090	Peripherals
ASV309	Peripherals
ASV3089	Peripherals
ASV3088	Peripherals
ASV3087	Peripherals
ASV3086	Peripherals
ASV3085	Peripherals
ASV3084	Peripherals
ASV3083	Peripherals
ASV3082	Peripherals
ASV3081	Peripherals
ASV3080	Peripherals
ASV308	Peripherals
ASV3079	Peripherals
ASV3078	Peripherals
ASV3077	Peripherals
ASV3076	Peripherals
ASV3075	Peripherals
ASV3074	Peripherals
ASV3073	Peripherals
ASV3072	Peripherals
ASV3071	Peripherals
ASV3070	Peripherals
ASV307	Peripherals
ASV3069	Peripherals
ASV3068	Peripherals
ASV3067	Peripherals
ASV3066	Peripherals
ASV3065	Peripherals
ASV3064	Peripherals
ASV3063	Peripherals
ASV3062	Peripherals
ASV3061	Peripherals
ASV3060	Peripherals
ASV306	Peripherals
ASV3059	Peripherals
ASV3058	Peripherals
ASV3057	Peripherals
ASV3056	Peripherals
ASV3055	Peripherals
ASV3054	Peripherals
ASV3053	Peripherals
ASV3052	Peripherals
ASV3051	Peripherals
ASV3050	Peripherals
ASV305	Peripherals
ASV3049	Peripherals
ASV3048	Peripherals
ASV3047	Peripherals
[truncated: 2,265 more rows]
